# Supplementary material for: Chromatin conformation regulates the coordination between DNA replication and transcription
Source: Nat Commun. 2018 Apr 23;9:1590. doi: 10.1038/s41467-018-03539-8 (PMC5913246; doi:10.1038/s41467-018-03539-8)
Supplement: Supplementary file 4 — Supplementary Data 1 [file 41467_2018_3539_MOESM4_ESM.xls]

## Sheet: Altered timing regions
Suppl. Data 1. Genomic regions displaying altered replication timing in mES H1-TKO cells
Chromosome (positions are from mm9)	start	end	mofification type	GC content	gene density	mES WT ORIs (this work)	Differential H3K4me1/3 (data from Geeven et al., 2015. Genome Biol 16:289)
chr1	64511060	65032630	Advanced	0.42	0.57982629369	0.0231205782541	0.0402438790575
chr1	114632700	117223600	Advanced	0.38	0.0	0.0113798294029	0.00204446331391
chr1	128099400	128585200	Advanced	0.42	1.0	0.0110703993413	0.00329147797448
chr10	79701940	81001900	Advanced	0.54	0.691213575802	0.0905081694821	0.0269792916705
chr10	82558070	83082280	Advanced	0.45	0.638272829591	0.010463363919	0.0120104538258
chr10	87599270	88122520	Advanced	0.43	0.612193024367	0.023094123268	0.00611180124224
chr11	96636810	97850500	Advanced	0.49	0.609606242121	0.057974441579	0.0279939688059
chr11	100175000	100988200	Advanced	0.48	0.725520167241	0.0435341859321	0.0626770782095
chr11	106756400	107421200	Advanced	0.45	0.696189831528	0.0231618531889	0.0192418772563
chr12	105481400	106342300	Advanced	0.48	0.347051922407	0.0273423161807	0.017297014752
chr12	118166800	119024400	Advanced	0.44	0.756978777985	0.020656483209	0.0199242070896
chr14	94263170	97301230	Advanced	0.36	0.14549021415	0.0145313127456	0.00756568336373
chr17	26863980	28255840	Advanced	0.50	0.554780653227	0.0734808098516	0.027426608998
chr18	12606640	13149600	Advanced	0.44	0.824294607338	0.0295970237218	0.00588993664358
chr19	4788353	5948298	Advanced	0.49	0.6057640664	0.0496333877899	0.0224002000095
chr19	37819250	38460300	Advanced	0.44	0.500449262928	0.0169581155916	0.0143452148818
chr19	58628860	59580140	Advanced	0.45	0.544699772938	0.0310413337819	0.0109273820537
chr2	29548730	33278530	Advanced	0.50	0.644949058931	0.0410898707706	0.0466770336211
chr2	145457200	147005300	Advanced	0.43	0.44172534074	0.0197939409599	0.0223984238744
chr3	87805180	88334940	Advanced	0.49	0.525611597705	0.052761627907	0.0571673965569
chr4	100619900	101211200	Advanced	0.44	0.669357348216	0.0203906646372	0.00354811432437
chr4	132411400	133790700	Advanced	0.49	0.554179656347	0.047057202929	0.0500674255057
chr5	115222500	116017100	Advanced	0.49	0.599718097156	0.0538082053864	0.0472892021143
chr5	150064800	150553800	Advanced	0.47	0.59236809816	0.0263762781186	0.0163476482618
chr6	53223920	53980000	Advanced	0.44	0.74397815046	0.0214818537721	0.0255118505978
chr6	68020120	69757130	Advanced	0.38	0.000137017058048	0.0201535972735	0.0
chr6	92280090	93062100	Advanced	0.43	0.812270942827	0.0217682638329	0.0126507333666
chr8	82845920	83782460	Advanced	0.42	0.310759818054	0.0236925278151	0.0247528135477
chr9	9644565	11562100	Advanced	0.38	0.648689593671	0.0122647044252	0.00151131530846
chr9	116563400	117389700	Advanced	0.43	1.0	0.00853927145105	0.0
chrX	7078165	7857504	Advanced	0.46	0.550833462716	0.0277414578252	0.00743707167228
chrX	19882370	20962200	Advanced	0.41	0.433895150163	0.0170980617319	0.000925145624774
chrX	45142370	46051200	Advanced	0.43	0.575479462606	0.0228337532872	0.0048391888472
chrX	48836000	50328160	Advanced	0.41	0.513245898563	0.00938974372721	0.0014060154407
chrX	72290560	73033400	Advanced	0.40	0.584145980292	0.0129866458457	0.00174869420064
chrX	98479100	99033400	Advanced	0.44	0.364867400325	0.0298556738228	0.0
chrX	138509600	139234700	Advanced	0.41	0.44829540753	0.013159564198	0.0
chrX	157035900	157551900	Advanced	0.40	0.628792635659	0.016507751938	0.00406589147287
chr1	10235250	11385890	Delayed	0.40	0.613089237294	0.0139113884447	0.0275351108948
chr1	37176480	37598850	Delayed	0.46	0.662118521675	0.0238534933826	0.0118284916069
chr1	52288660	53195640	Delayed	0.41	0.304987982094	0.0195935963307	0.0055083904827
chr1	82445750	82992690	Delayed	0.42	0.68035982009	0.0213588327787	0.00182652576151
chr1	89910770	91306220	Delayed	0.45	0.342254469884	0.0100720197786	0.0114579526318
chr1	140379100	141340000	Delayed	0.40	0.667551254033	0.0165906962223	0.00821625559371
chr1	184231600	185375100	Delayed	0.48	0.310648885002	0.0147739396589	0.0248255356362
chr10	27231730	28447430	Delayed	0.39	0.564992185572	0.0205075265279	0.00361602369006
chr10	107399500	107832300	Delayed	0.41	0.447365988909	0.0232070240296	0.00692467652495
chr10	110016800	111145700	Delayed	0.43	0.364188147754	0.0202099388786	0.0269129240854
chr11	25608890	26104900	Delayed	0.39	1.0	0.0128122416887	0.0
chr11	77426660	78179700	Delayed	0.47	0.70167321789	0.0538603527037	0.0311869223414
chr12	113214000	113904400	Delayed	0.51	0.369404692932	0.0284878331402	0.048348783314
chr13	19228030	19915670	Delayed	0.40	0.384686754697	0.0244866499913	0.0609112326217
chr14	46886120	47725740	Delayed	0.44	0.433722398228	0.0199173435602	0.0171422786499
chr14	69824950	70471950	Delayed	0.47	0.765027820711	0.0208392581144	0.108914992272
chr14	77143590	78441430	Delayed	0.42	0.620302194415	0.0182426185046	0.00515780065339
chr15	12257910	12861290	Delayed	0.45	0.632796910736	0.0208359574398	0.010267161656
chr15	84996980	85804420	Delayed	0.49	0.6193351828	0.0342576538195	0.0158426632319
chr15	101240600	101710900	Delayed	0.48	0.62372953434	0.00495428449926	0.00679991494791
chr16	23867220	24508830	Delayed	0.44	0.228336528421	0.0264662333816	0.0144854350774
chr16	49929410	50715480	Delayed	0.41	0.519491902757	0.026310633913	0.00737466128971
chr17	40337110	41196600	Delayed	0.38	0.235522228298	0.0225412744767	0.0238362284611
chr17	42698720	43905510	Delayed	0.43	0.510856901366	0.0183420479122	0.0151534235451
chr17	86380900	87510790	Delayed	0.46	0.721577321686	0.0157599412332	0.0518324792679
chr18	7212041	8005901	Delayed	0.40	0.535304713677	0.0235721663769	0.0115826468143
chr18	8805044	9845990	Delayed	0.41	0.271918043779	0.019363156206	0.0189116438317
chr18	53062320	53782230	Delayed	0.43	0.452701032073	0.0332027614563	0.00236001722438
chr18	75777340	76784690	Delayed	0.47	0.47505335782	0.0291904501911	0.063798084082
chr19	56197280	56874650	Delayed	0.46	0.37464310495	0.0270251118296	0.0295082451245
chr2	51972010	52699380	Delayed	0.42	0.737884432957	0.0172291955951	0.00618254808419
chr2	60695730	61953300	Delayed	0.40	0.285442559858	0.017726249831	0.00619846211344
chr2	102910200	103924600	Delayed	0.44	0.489612578864	0.0180224763407	0.0113288643533
chr3	84390130	85335670	Delayed	0.44	0.232772807073	0.018116631766	0.00930050553123
chr3	103443500	104224100	Delayed	0.42	0.584850115296	0.0151319497822	0.00883294901358
chr3	128800000	129621900	Delayed	0.44	0.468956077382	0.0251721620635	0.0100900352841
chr3	137901100	138580300	Delayed	0.44	0.473932567727	0.0203386336867	0.00294169611307
chr3	143851100	146043500	Delayed	0.43	0.520160554643	0.0180327494983	0.0134022076263
chr3	152614500	153151700	Delayed	0.44	0.59766381236	0.0199180938198	0.00874534623976
chr4	58555260	59609740	Delayed	0.42	0.423942606782	0.0171885668766	0.00701198695091
chr4	104304300	104984400	Delayed	0.44	0.692806940156	0.0179106013821	0.0145463902367
chr4	108850000	109500600	Delayed	0.41	0.641060559484	0.0241423301568	0.0
chr6	4384251	5585131	Delayed	0.41	0.486479082007	0.019566484578	0.0184731197122
chr6	17214850	17831610	Delayed	0.41	0.599941630456	0.0183961346391	0.00761560412478
chr6	30753300	31729930	Delayed	0.43	0.55717723191	0.0193594298762	0.0118693875879
chr6	33682120	34554690	Delayed	0.44	0.519551439999	0.0186621130683	0.0170633874646
chr6	98790900	99670900	Delayed	0.44	0.736403409091	0.0248511363636	0.0154454545455
chr6	127336700	127844200	Delayed	0.47	0.366813793103	0.0192886699507	0.0354502463054
chr6	136175100	136692100	Delayed	0.44	0.388477756286	0.0210212765957	0.00599226305609
chr7	90860910	91625950	Delayed	0.45	0.543297082505	0.021270783227	0.0114935166789
chr7	114163600	114797800	Delayed	0.42	0.472283191422	0.0202049826553	0.0275764742983
chr7	119411700	121041500	Delayed	0.45	0.565069947233	0.0226794698736	0.0163701067616
chr7	137962900	138655900	Delayed	0.44	0.570608946609	0.0183766233766	0.00201875901876
chr7	145977200	146888100	Delayed	0.49	0.717719837523	0.0183060709189	0.0314886376112
chr8	24667720	25903190	Delayed	0.43	0.517055047877	0.021303633435	0.00994925008296
chr8	120695300	121519500	Delayed	0.45	0.863855860228	0.023733317156	0.00788036884251
chr9	14338530	14865230	Delayed	0.46	0.49876020505	0.0254205430036	0.0132808050123
chr9	55656210	56412780	Delayed	0.42	0.698346484793	0.0170506364249	0.00950870375511
chr9	120345300	121015300	Delayed	0.48	0.373767164179	0.0239537313433	0.00656268656716
